# Supplementary material for: Diversity and community distribution of soil bacterial in the Yellow River irrigation area of Ningxia, China
Source: PLoS One. 2024 Sep 30;19(9):e0311087. doi: 10.1371/journal.pone.0311087 (PMC11441701; doi:10.1371/journal.pone.0311087)
Supplement: S1 File — (XLSX) [file pone.0311087.s001.xlsx]

## Sheet: Sheet1
序号	pH	Total salt g/kg	soil organic matter g/kg	Total nitrogen g/kg	Total phosphorus g/kg	Total potassium g/kg	Ammonium nitrogen mg/kg	nitrate nitrogen mg/kg	Available phosphorus mg/kg	Available potassium mg/kg	Soil water content (g/kg)	Field moisture capacity (g/kg)	Soil bulk density(g/cm3)	site
1	8.47	0.682	16.4	1.0192	0.544086	19.4	10.3602	22.9222	22.4	248.9	191.47	192.87	1.62	HN
2	8.28	0.78	17.25	1.06	0.88	18.2	2.93	193.29	20.43	257	172.47	237.86	1.47	HN
3	8.405	0.61	16.37	0.86	0.672087	17.1	2.88787	40.6545	18.9	151.2	120.21	233.22	1.57	HN
4	8.505	0.998	23.25	1.22056	1.03468	12.9	3.85595	44.2167	29.5	393.6	187.46	212.3	1.53	HN
5	8.745	0.5115	18.97	1.1088	0.790695	16	4.99357	18.8802	17.7	195.3	128.09	218.97	1.51	HN
6	8.74	2.103	10.41	0.4256	0.539475	17.2	9.07152	14.0988	12.6	212.7	169.62	169	1.69	HN
7	8.265	0.7915	16.7767	0.850372	0.772842	18.5667	3.57909	140.448	19.933	199.8	132.27	239.8	1.5	HN
8	8.665	0.4235	26	1.11989	0.722118	19	3.56674	7.35815	19	147.4	168.78	177.92	1.7	HN
9	8.43	0.783833	12.6267	0.732774	0.704641	15	3.76284	58.6434	17.7667	132.933	161.93	218.51	1.54	HN
10	8.145	1.436	10.09	0.505008	0.674048	19.1	2.57928	0.113375	18.7	165	270.96	209.91	1.62	HN
11	8.31	2.361	12.49	0.682696	0.782156	18	2.30677	15.0503	23.9	203.8	165.75	210.22	1.64	HN
12	8.34	0.658	25.96	1.19694	0.758853	20.1	2.94004	61.0689	19.6	245	90.77	209.26	1.53	HN
13	8.315	0.6085	13.22	0.785489	0.705213	18.2	3.23315	21.8449	14.5	181.7	156.69	203.94	1.71	HN
14	8.82	0.298	11.75	0.64	0.475345	15.4	2.12184	5.66753	11.7	98.5	73.4	161.93	1.68	HN
15	8.59	0.766	16.16	0.963063	0.656929	21.8	1.60442	24.4041	11.6	201.7	161.07	170.14	1.01	HN
16	8.47	0.6705	21.67	0.79492	0.564578	19.6	4.55814	124.244	12.5	205.8	196.11	216.93	1.37	PL
17	8.42	8.7025	9.28333	0.516223	0.571836	21.4	4.22181	2.75349	18.0333	313.5	199.78	196.47	1.69	PL
18	8.24167	1.6225	18.1567	0.963191	0.772063	18.8667	2.08972	63.6799	23.2667	196.967	184.19	207.69	1.01	PL
19	8.955	3.364	12.24	0.60788	0.676032	19.4	3.31484	0.28332	19.7	246.8	264.64	185.86	1.79	PL
20	8.275	1.2135	11.26	0.607819	0.538093	20.6	2.34458	10.9602	20.5	132.5	197.54	170.25	1.75	PL
21	8.595	1.6945	9.79	0.551405	0.584804	19.5	3.42006	20.1529	23.1	189	180.28	179.03	1.73	PL
22	8.27	1.175	21.88	1.49058	0.801072	19.4	1.93902	265.28	30.5	199	134.81	167.85	1.04	PL
23	8.405	0.579	20.35	0.99918	0.758861	18.6	2.0488	21.4422	26.5	165.8	153.4	219.03	1.48	PL
24	8.22	0.684	25.86	1.06995	1.07111	18.1	3.23789	60.1403	38.2	352.3	164.7	277.68	1.41	PL
25	8.69	1.406	14.99	0.778011	0.710923	17.6	5.74268	49.3758	34.9	521.3	178.21	227.66	1.27	PL
26	8.48	0.697	8.88	0.507678	0.617106	17	2.37912	102.554	23.9	153.3	120.01	205.43	1.64	PL
27	8.735	1.089	14.84	0.775242	0.676193	18.1	2.76334	56.7895	37.7	414	217.42	215.77	1.47	PL
28	8.11	1.6785	14.38	0.922648	1.04263	17.1	3.80828	522.157	28.1	140	202.63	241.4	1.55	PL
29	8.4	1.915	16.52	0.933473	0.693657	20.6	2.51309	31.9924	26.1	230.8	202.3	224.43	1.52	PL
30	7.96	3.449	22.19	1.25562	1.02055	18.4	2.45378	540.874	34.9	485.8	198.67	219.32	1.53	PL
31	8.345	0.673	16.22	0.966323	0.744609	19.1	1.99269	26.775	16.2	191.3	130.37	229.67	1.35	PL
32	8.145	0.7105	15.3	0.911729	0.874509	17.5	3.93756	40.2413	47.1	187.8	72.45	226.57	1.36	PL
33	8.18167	0.885667	18.8733	1.01268	0.916124	19.5667	1.87929	157.555	25.1	255.633	221.38	206.68	1	PL
34	8.86	0.558	13.77	1.14649	0.770233	18.8	1.77597	83.2988	49.9	232.3	87.87	145.32	1.72	PL
35	8.905	1.601	17.9	0.993621	0.86052	17.4	1.77454	11.7666	45	392.8	274.59	251.54	0.83	PL
36	7.83	1.006	21.84	1.17924	0.996158	18.6	2.31101	232.112	43.2	271.8	163.54	262.99	0.82	PL
37	8.615	1.0135	15.49	0.753405	0.67214	17.9	1.96258	15.0277	21.5	248.8	141.59	205.98	1.62	PL
38	8.24	1.1365	17.4	0.933613	0.861604	18.9	1.89803	156.392	22.4	330.5	222.06	212.72	1.63	PL
39	8.155	1.354	16.37	0.851675	0.838112	17.6	2.0792	204.958	32.3	359.5	179.07	198.85	1.61	PL
40	8.285	1.4315	14.3	0.775165	0.739485	18.4	3.7635	63.5267	13	156.8	92.55	226.89	1.42	PL
41	8.24	0.79	15.04	0.895261	0.791103	18.9	2.6705	150.082	19.6	186.5	161.11	232.07	1.41	PL
42	7.96	1.1605	7.96	0.3822	0.526586	18.6	2.49512	4.79618	15.3	111	226.97	199.36	1.43	PL
43	8.105	1.068	19.32	1.04013	0.955361	18.2	1.7362	204.416	32	162.1	165.77	238.22	0.78	PL
44	8.80333	1.00433	6.93333	0.47681	0.451204	16.6667	2.80799	19.6217	14.9	140.867	71.67	177.78	1.56	PL
45	8.315	0.8345	22.85	1.23359	0.930333	18.6	1.31422	93.0632	41	532.2	221.36	225.36	1.56	PL
46	8.48833	0.828	18.8733	0.932703	0.857614	19.5667	1.92256	41.8822	22.8333	303.567	160.54	219.26	1.52	PL
47	8.475	4.229	12.54	0.56238	0.724053	17	2.46403	539.79	28.7	245.4	192.37	228.14	0.94	PL
48	8.025	2.6365	19.9	1.10827	1.00591	19.6	4.68976	856.22	54.6	534.6	175.92	200.4	1.13	PL
49	8.05	1.046	22.2067	1.10997	0.72594	19.0667	4.14956	79.5839	30.7667	288.9	152.4	219.87	1.2	PL
50	8.305	6.78	11.74	0.5187	0.585986	15.8	5.28717	847.157	37.3	122.8	213.07	200.96	1.62	PL
51	8.315	1.9885	15.84	0.59514	0.724137	19.1	1.94154	33.1188	32.8	247	274.12	200.73	1.62	PL
52	8.155	2.433	16.44	0.687926	0.664601	19.9	2.33632	6.47415	21.1	280	257.14	232.19	1.6	PL
53	8.04333	1.21483	16.7267	0.653336	0.701586	20.0667	1.93803	17.6704	33.2333	174.7	280.26	245.54	1.53	PL
54	8.175	1.006	19.07	0.84084	0.727458	21.1	2.04123	10.8015	25.7	243	180.3	222	1.52	PL
55	8.22	1.684	18.05	0.772617	0.662476	20.5	2.53312	6.85933	31.5	297.3	279.28	257.08	1.54	PL
56	8.27	4.968	22.89	1.01585	0.785333	20.9	2.49128	13.6737	39.8	533.8	195.46	228.58	1.51	PL
57	8.395	3.334	12.62	0.572824	0.724628	17.1	3.197	19.81	35.1	205.3	94.55	174.81	1.12	PL
58	8.65	0.6185	6.9	0.286412	0.30837	14.8	2.10971	19.4436	6.5	114.1	129.53	159.87	1.13	PL
59	8.925	0.676	6.02	0.286383	0.345158	14.5	2.18031	21.7193	25.8	144.8	146.33	198.19	1.11	PL
60	8.48	0.632	10.12	0.545695	0.529958	15.5	0.980346	105.765	20	177	122.13	187.12	0.92	PL
61	8.41	0.628	10.02	0.545804	0.586129	16	2.07721	38.8214	23.2	156.6	161.09	235.52	0.79	PL
62	8.045	1.207	14.09	0.707712	0.702803	17.5	1.78688	335.291	23.3	155	102.17	172.26	1.03	PL
63	8.56	1.941	6.6	0.416025	0.453075	15.1	1.92788	49.1892	12.8	126.7	190.81	220.36	1.56	HL
64	8.77	0.658	6.02	0.534996	0.481899	10.6	1.61767	44.179	7.9	116.5	147.59	151.6	1.71	HL
65	8.435	3.08	15.84	0.751156	0.568241	19.8	1.81162	3.56751	33.1	287.3	253.6	233.38	1.74	HL
66	8.345	1.0275	7.34	0.448442	0.301368	14.9	2.19149	201.502	16.4	74.8	89.45	143.82	1.84	HL
67	8.165	0.9215	8.95	0.62146	0.484664	13.6	4.3627	333.498	37.9	139.5	108.92	190.29	1.61	HL
68	8.715	0.8875	11.45	0.718732	0.714885	15.4	2.93709	77.6069	23.6	212.5	98.64	200.71	1.57	HL
69	8.8	0.682333	16.0367	0.87444	0.751809	16.6333	3.33119	48.1651	49.0667	389.733	196.49	232.1	1.46	HL
70	8.33	1.25	12.62	0.772772	0.668484	16.2	3.20888	89.0887	17.7	167.5	112.77	233.34	1.53	HL
71	8.485	0.517	9.98	0.653753	0.779488	14.9	2.48879	75.4186	16.6	128.8	129.2	199.16	1.53	HL
72	8.22167	2.21033	11.8567	0.59273	0.659377	17.6	2.48618	9.83545	25.9667	158.6	217.43	203.31	1.68	HL
73	8.71	1.433	17.32	1.10858	0.769514	13.4	2.80775	92.0828	31.6	250.3	168.31	203.88	1.7	HL
74	8.16	0.6925	17.17	0.89591	0.749066	20.9	3.11695	18.3928	22.9	155	166.67	210.6	1.62	HL
75	7.89	1.5305	12.2	0.839748	0.64624	18.1	6.04477	500.61	10.2	155.3	169.3	222.78	1.14	HL
76	8.055	1.156	15.84	0.963104	0.769382	19.6	4.04739	235.67	46.3	191	189.01	227.1	1.52	HL
77	7.99	1.72483	13.79	0.802638	0.605026	18.6667	5.08187	665.295	19	283.333	161.1	200.97	1.22	HL
78	8.435	0.506333	15.0667	0.839883	0.751523	15.1333	1.71686	50.1064	19.9333	205.3	182.96	214.74	1.49	HL
79	8.22	0.8965	13.65	0.806239	0.641902	18	5.9485	119.531	9.6	179	231.18	215.82	1.1	HL
80	8.81	0.5365	4.11	0.212779	0.208076	13.9	2.59206	45.1474	9	90.3	107.81	220.54	1.13	HL
81	8.05	1.388	8.66	0.436713	0.511582	17.4	2.04946	3.48962	13.2	75.8	205.41	180.28	1.77	YC
82	7.69667	5.22483	16.09	0.795145	0.633007	20.2667	2.65556	20.7148	38.7333	187.7	198.43	183.83	1.65	YC
83	8.16	1.484	16.44	0.968509	0.683254	19.9	2.38825	104.969	26.3	239	147.17	224.29	1.31	YC
84	8.16	1.815	14.96	0.8344	0.575504	19.1	1.95881	136.361	9.4	194	187.53	247.14	1.28	YC
85	8.04	0.628	15.98	0.879024	0.786851	16.4	2.54051	72.7149	36.5	161	138.83	243.73	1.39	YC
86	8.43	0.573	6.00333	0.334107	0.382913	15.4667	3.77726	28.8329	15.9333	63.0333	65.54	190.27	1.66	YC
87	8.3	2.8605	14.23	0.90151	0.67649	20.5	3.21133	72.0888	33.7	282.3	148.59	160.52	1.76	YC
88	8.575	0.447	10.75	0.576742	0.455181	17.5	1.69947	8.61064	9.9	105	90.59	158.59	1.65	YC
89	8.74167	0.4875	5.12	0.440455	0.434991	17.0667	4.35366	33.0792	14.9	110.833	114.96	130.56	1.87	YC
90	7.84	2.3655	13.51	0.9352	0.818323	19.4	7.40217	1118.5	51	454.3	224.98	234.36	1.06	LW
91	8.29	0.5835	17.13	1.0079	0.729832	20.5	3.302	61.1576	38.5	231.8	164.17	199.63	1.57	LW
92	8.515	0.5425	14.53	0.839832	0.580276	18.9	4.25228	45.3764	15.5	266.3	202.42	188.99	1.54	LW
93	8.51	0.582	13.07	0.772723	0.597084	18.6	3.46293	38.66	22.1	232	165.4	207.39	1.59	LW
94	9.085	1.157	16.56	0.991101	0.562618	19	3.03628	123.784	11.7	341.3	184.86	219.92	1.47	LW
95	8.67667	0.543667	10.0233	0.645801	0.680361	18.8667	12.5748	8.29593	47.2667	348.667	155.22	219.3	1.71	LW
96	8.33333	0.685	12.88	0.770908	0.64653	19.3	2.95228	66.7563	27.1	191.433	189.24	216.2	1.54	LW
97	8.38667	0.758	12.5867	0.843648	0.622001	17.8	4.63879	91.7526	23.4	292.633	216.77	191.28	1.55	LW
98	8.26	2.038	12.78	0.935013	0.653628	14.6	3.29096	276.98	17.6	209.3	146.59	229.24	1.52	LW
99	8.61	0.354	5.09	0.336	0.266239	16.1	4.52659	297.673	15.7	50	62.25	195.98	1.66	LW
100	8.23	0.646	12.64	1.0246	0.516052	14.8	3.05919	109.993	53.4	332.5	72.65	228.7	1.54	LW
101	8.33	1.22467	10.9933	0.631782	0.574169	19.0333	7.8925	6.09552	15.3333	175.5	198.91	183.34	1.73	YN
102	8.265	0.769	12.93	0.752974	0.642282	18.5	6.69827	110.292	31.1	148.8	121.14	213.66	1.68	YN
103	8.46	0.618	16.7	0.937906	0.62978	19.9	8.66115	69.7657	14.5	181	193.72	189.4	1.68	YN
104	7.86	2.4075	15.83	1.0892	0.795467	18.2	5.68741	1106.67	25.9	187.3	134.32	208.77	1.52	YN
105	8.15	1.1835	16.85	1.0331	0.548122	17.8	7.82657	37.1762	25.6	142.3	180.68	164.17	1.81	YN
106	8.23	0.9835	7.99	0.434	0.368661	16.6	6.87377	36.5844	12.9	83	156.67	194.88	1.76	YN
107	8.135	0.6475	13.65	0.780966	0.603407	17.5	1.45415	45.1625	16.2	124	151.13	223.87	1.51	QTX
108	8.31833	0.824167	17.4267	1.00323	0.614341	18.8667	8.40778	9.67432	16.1333	199.467	204.74	223.2	1.55	QTX
109	7.995	1.083	13.21	0.79792	0.654173	19.1	2.26829	147.694	15.3	182.2	162.74	203.42	1.56	QTX
110	8.225	0.7765	11.47	0.764247	0.911432	17.8	9.10222	59.6167	14.6	93.8	129.95	161.93	1.77	QTX
111	8.15667	0.791333	10.7967	0.639288	0.5994	17.6	5.96643	10.6103	13.0667	116.1	145.06	161.3	1.68	QTX
112	8.1	0.8905	15.4	0.873338	0.410993	20.1	6.98708	58.5904	19.2	162.3	188.69	221.5	1.62	QTX
113	7.89	1.026	12.75	0.7952	0.760478	17.9	3.47416	189.441	37.9	203.3	140.86	229.17	1.58	QTX
114	8.405	0.5955	12.45	0.789442	0.662397	18.8	5.05369	28.2726	25.4	187.8	133.22	221.28	1.59	QTX
115	8.415	0.7825	14.52	0.8064	0.639203	19.4	5.9876	18.0471	44.8	252.5	180.55	191.61	1.59	QTX
116	8.035	2.489	14.23	0.996501	0.687526	20.5	8.21694	493.939	53.1	340	194.88	199.83	1.65	QTX
117	7.9	1.845	13.05	0.7728	0.699237	18.8	2.76805	505.396	39.9	195.3	160.67	237.33	1.62	QTX
118	8.53167	1.26367	22.43	1.47815	0.899087	20.2333	2.96489	188.507	58.9333	409.367	268.52	267.04	1.6	QTX
119	8.4	0.603	15.86	0.89591	0.572622	19.5	6.70911	17.0725	28.5	155.3	142.57	200.57	1.67	QTX
120	8.235	0.7485	11.41	0.716728	0.549116	17.2	6.2327	14.3635	11.7	100	114.71	166.67	1.72	QTX
121	8.11	0.9115	15.86	0.9016	0.695296	18.6	4.30776	66.284	38.9	387	191.57	247.39	1.3	QTX
122	8.75	1.094	9.04	0.576742	0.368273	19.5	6.20381	17.1248	22	171.5	90.83	151.7	1.71	QTX
123	8.04	0.736	15.23	0.8288	0.660805	19.4	3.64655	37.4324	25.7	158	207.88	240.95	1.6	QTX
124	8.1	1.4925	20.3	1.44451	1.03797	20.4	2.29388	258.16	106.4	561.3	218.12	248.1	1.53	QTX
125	8.34	0.6745	23.52	1.1648	0.749765	19.1	6.27618	34.1672	43.6	154.8	208.2	211.3	1.62	QTX
126	8.51167	0.5895	11.5367	0.6048	0.609033	19	4.47363	20.7572	17.0333	133.633	193.99	191.85	1.66	QTX
127	8.49	0.611	16	0.912709	0.685903	18.8	4.59192	22.0299	24.7	163.5	168.95	210.34	1.52	QTX
128	8.185	0.639	15.68	0.929507	0.647401	20.1	5.78331	63.5882	21.7	200.5	188.02	210.35	1.66	QTX
129	8.29	0.776	16.61	0.906928	0.763643	19	5.55472	34.7591	33.1	165.3	188.5	232.35	1.6	QTX
130	8.32	0.475	8.15	0.5152	0.512829	18.2	3.37542	15.6185	22.5	114	88.3	231.5	1.73	QTX
131	8.26333	0.556167	16.3	0.936942	0.673932	20.1667	2.39456	14.0098	31.5333	240.1	112.38	215.36	1.45	QTX
132	8.085	1.0065	15.99	0.9184	0.723296	20.1	2.86326	64.5206	76.3	349.5	167.3	266.28	1.33	QTX
133	8.33	0.652	12.92	0.728	0.462062	19.6	4.64445	20.3793	19.4	159.5	120.6	266.5	1.69	QTX
134	8.3	0.61	9.84	0.537546	0.529747	18.6	4.9153	136.842	47.4	148.5	187.35	225.59	1.57	QTX
135	8.31	0.56	13.99	0.9072	0.463018	19.1	2.58601	17.9032	24	179.5	120.97	211.12	1.37	QTX
136	8.41	0.5865	15.53	0.974303	0.71345	18.5	2.13799	30.9315	26	165	166.6	206.73	1.38	QTX
137	8.25	1.323	19.68	1.09749	0.550057	19.2	5.9242	24.3675	51.4	146.8	212.39	203.38	1.69	QTX
138	8.295	0.546	10.12	0.6832	0.674662	18.8	5.60664	14.0593	65.4	183.3	121.2	195.45	1.67	LTQ
139	8.28	0.662	10.46	0.610339	0.548427	17	4.30791	18.3785	39.2	117	161.71	196.85	1.6	LTQ
140	8.19	1.088	14.92	1.0247	0.705193	19.9	2.3716	79.7592	62.8	456.3	137.98	182.37	1.63	LTQ
141	8.285	0.591	16.45	1.0416	0.6782	18.9	2.92697	22.6277	28.2	173	123.27	218.6	1.6	LTQ
142	7.88667	5.305	21.9367	1.60336	0.981042	19.6	35.6552	1382.6	87.3333	547.667	178.3	269.44	1.55	LTQ
143	8.185	0.811	11.69	0.671933	0.53035	17.5	5.44665	52.999	25.2	124.3	259.14	201.34	1.57	LTQ
144	8.17	1.8905	14.61	0.963104	0.798985	18.9	3.40026	219.855	91.2	422.5	160.6	212.92	1.59	LTQ
145	8.415	0.5985	9.07	0.845515	0.434049	17.5	6.40006	64.3655	26.2	146.5	78.63	179.29	1.82	LTQ
146	8.175	0.8295	11.53	0.7448	0.514823	19.6	2.30151	22.4818	36.9	112.8	141.06	156.35	1.78	LTQ
147	8.29	0.616833	13.9467	0.906206	0.614039	18.9333	2.75297	99.7531	26.5333	217.133	147.67	169.48	1.66	LTQ
