# Supplementary material for: Diversity and community distribution of soil bacterial in the Yellow River irrigation area of Ningxia, China
Source: PLoS One. 2024 Sep 30;19(9):e0311087. doi: 10.1371/journal.pone.0311087 (PMC11441701; doi:10.1371/journal.pone.0311087)
Supplement: S2 File — (XLS) [file pone.0311087.s002.xls]

Phylum	HN	PL	HL	YC	YN	LW	QTX	LTQ	Domain
Proteobacteria	22.1544636363636	26.0240576271186	24.1362208333333	29.3826375	22.5122588235294	32.8916875	21.9486536585366	19.5540214285714	Bacteria
Bacteroidetes	16.1128545454545	22.1200830508475	21.3581541666667	17.94100625	18.1296117647059	23.6761375	19.8906756097561	27.4024142857143	Bacteria
Acidobacteria	21.4175863636364	16.981286440678	16.9171291666667	12.59210625	19.7831176470588	13.858225	24.4585780487805	22.8966357142857	Bacteria
Planctomycetes	12.5546181818182	7.78703389830509	9.6270875	5.329075	9.93166470588235	3.5190375	7.78366341463415	6.52615714285714	Bacteria
Actinobacteria	7.22109090909091	7.14803389830508	6.5899	8.68980625	6.76563529411765	4.6376375	4.77559512195122	4.82717142857143	Bacteria
Chloroflexi	5.01401363636364	5.71557457627119	5.59607916666667	6.81038125	6.17077058823529	7.0225	4.88021707317073	3.96050714285714	Bacteria
Gemmatimonadetes	5.54521363636364	3.96346440677966	4.8283375	4.53065625	6.57769411764706	4.2601	5.4867243902439	4.31564285714286	Bacteria
Verrucomicrobia	4.47439545454545	3.6146593220339	3.3158125	3.04515625	4.09463529411765	4.301425	5.80002195121951	4.70471428571429	Bacteria
Nitrospirae	1.91423636363636	1.77160677966102	1.90951666666667	2.0856625	1.81917647058824	1.2519125	1.30953658536585	1.38687142857143	Bacteria
Patescibacteria	0.597859090909091	0.965932203389831	1.5880375	6.04281875	0.909211764705882	0.8782625	0.589853658536585	0.916557142857143	Bacteria
Firmicutes	0.862154545454546	0.703320338983051	1.0542875	0.573075	0.932341176470588	1.44065	0.625019512195122	1.08807857142857	Bacteria
Epsilonbacteraeota	0.250331818181818	1.40977457627119	0.91415	1.15515625	0.0209941176470588	0.0466625	0.0410951219512195	0.0874357142857143	Bacteria
Armatimonadetes	0.312218181818182	0.37475593220339	0.307958333333333	0.42719375	0.603311764705882	0.8370125	1.01758780487805	0.788328571428571	Bacteria
Cyanobacteria	0.28585	0.29016779661017	0.454695833333333	0.2659125	0.570305882352941	0.26945	0.583609756097561	0.296578571428571	Bacteria
Rokubacteria	0.584681818181818	0.386535593220339	0.498229166666667	0.2271625	0.569188235294118	0.1353125	0.207224390243902	0.200607142857143	Bacteria
Euryarchaeota	0.413354545454545	0.203508474576271	0.281270833333333	0.293625	0.180394117647059	0.0439125	0.0773536585365854	0.12025	Archaea
Crenarchaeota	0.0228909090909091	0.217337288135593	0.186733333333333	0.33968125	0.0390588235294118	0.6155125	0.169090243902439	0.1579	Archaea
Thaumarchaeota	0.147368181818182	0.119276271186441	0.1968375	0.0211	0.205241176470588	0.0745375	0.266531707317073	0.103421428571429	Archaea
BRC1	0.0723409090909091	0.0704389830508475	0.1228	0.08670625	0.116229411764706	0.018275	0.0442975609756098	0.0985285714285714	Bacteria
Deinococcus-Thermus	0.00664545454545455	0.0157203389830509	0.0383833333333333	0.00984375	0.0436588235294118	0.0364875	0.00530243902439024	0.433742857142857	Bacteria
Dependentiae	0.0109545454545455	0.0221186440677966	0.00232916666666667	0.0005625	0.00543529411764706	0.0082	0.00487317073170732	0.0146142857142857	Bacteria
Kiritimatiellaeota	0.000422727272727273	0.0209186440677966	0.00423333333333333	0.002	0	0	0	0	Bacteria
Chlamydiae	0	6.10169491525424e-05	0	0	0.00201176470588235	0.000425	0.000336585365853659	0.0411785714285714	Bacteria
Unclassified	0.0244318181818182	0.0743050847457627	0.0718291666666667	0.14868125	0.0180941176470588	0.17675	0.0341707317073171	0.0786142857142857
