# Supplementary material for: Diversity and community distribution of soil bacterial in the Yellow River irrigation area of Ningxia, China
Source: PLoS One. 2024 Sep 30;19(9):e0311087. doi: 10.1371/journal.pone.0311087 (PMC11441701; doi:10.1371/journal.pone.0311087)
Supplement: S3 File — (XLS) [file pone.0311087.s003.xls]

Class	HN	PL	HL	YC	YN	LW	QTX	LTQ	Domain	Phylum
Bacteroidia	15.8059	21.3499949152542	20.6046166666667	16.7757625	17.6439647058824	22.23925	19.4666195121951	26.6341214285714	Bacteria	Bacteroidetes
Gammaproteobacteria	11.2193454545455	15.5457050847458	11.9931375	16.45609375	10.8012588235294	16.0196125	11.4426658536585	10.7963642857143	Bacteria	Proteobacteria
Blastocatellia_Subgroup_4	13.1309727272727	10.6518898305085	10.0932291666667	7.28635	12.0690470588235	9.5699375	17.8361829268293	17.3635214285714	Bacteria	Acidobacteria
Alphaproteobacteria	9.40806818181818	9.29023898305085	10.8380625	11.7473125	10.2536	15.7568	9.4842756097561	7.77827857142857	Bacteria	Proteobacteria
Phycisphaerae	9.43165909090909	5.61725254237288	7.2586	3.53819375	7.37547647058824	2.1834875	6.22463170731707	5.16207857142857	Bacteria	Planctomycetes
Acidimicrobiia	4.85254090909091	5.1539406779661	4.276225	4.3693625	4.73874117647059	3.3204375	3.18456097560976	2.87460714285714	Bacteria	Actinobacteria
Verrucomicrobiae	4.47439545454545	3.6146593220339	3.3158125	3.04515625	4.09463529411765	4.301425	5.80002195121951	4.70471428571429	Bacteria	Verrucomicrobia
Anaerolineae	2.93589090909091	4.19818474576271	3.88049166666667	5.33916875	4.30784117647059	6.2585125	3.93216829268293	3.09023571428571	Bacteria	Chloroflexi
Subgroup_6	4.82931818181818	3.35593559322034	3.57930416666667	2.587175	3.99829411764706	1.797225	3.5783	2.66561428571429	Bacteria	Acidobacteria
Gemmatimonadetes	3.65590454545455	2.61161355932203	3.06788333333333	3.1804875	4.62941176470588	3.367275	3.99177804878049	2.87684285714286	Bacteria	Gemmatimonadetes
Planctomycetacia	3.12296363636364	2.16978474576271	2.36847916666667	1.7909	2.55619411764706	1.33555	1.55903658536585	1.36407857142857	Bacteria	Planctomycetes
Actinobacteria	1.64137727272727	1.34576949152542	1.7213125	3.69674375	1.41581176470588	0.8374625	1.06464146341463	1.47133571428571	Bacteria	Actinobacteria
Nitrospira	1.84305454545455	1.48409491525424	1.7279	1.69911875	1.77728823529412	0.9836875	1.19185609756098	1.2861	Bacteria	Nitrospirae
Acidobacteriia	1.81437727272727	1.37648983050847	1.51478333333333	1.28858125	1.90837058823529	1.045875	1.25787317073171	1.05575	Bacteria	Acidobacteria
Deltaproteobacteria	1.52705	1.18811525423729	1.30502083333333	1.1792375	1.45738823529412	1.1152375	1.02170975609756	0.979378571428571	Bacteria	Proteobacteria
Saccharimonadia	0.50305	0.720028813559322	1.0016875	5.7460375	0.587882352941177	0.7321125	0.454263414634146	0.686121428571429	Bacteria	Patescibacteria
S0134_terrestrial_group	1.33929545454545	0.878286440677966	1.21122916666667	0.8148125	1.32971176470588	0.4851875	1.05228780487805	0.961357142857143	Bacteria	Gemmatimonadetes
Holophagae	0.814522727272727	0.885652542372881	0.79495	0.64758125	0.977588235294118	0.693075	0.971426829268293	0.740271428571429	Bacteria	Acidobacteria
Bacilli	0.82385	0.62236779661017	1.02045833333333	0.5355	0.825852941176471	1.4239	0.5999	1.01192857142857	Bacteria	Firmicutes
Chloroflexia	1.05843636363636	0.804830508474576	0.896433333333333	0.63031875	1.03756470588235	0.2352375	0.393870731707317	0.456614285714286	Bacteria	Chloroflexi
Campylobacteria	0.250331818181818	1.40977457627119	0.91415	1.15515625	0.0209941176470588	0.0466625	0.0410951219512195	0.0874357142857143	Bacteria	Epsilonbacteraeota
Subgroup_25	0.572172727272727	0.429945762711864	0.658775	0.5000375	0.510264705882353	0.4224375	0.497226829268293	0.809064285714286	Bacteria	Acidobacteria
KD4-96	0.680690909090909	0.494730508474576	0.4780875	0.56660625	0.5765	0.449525	0.457378048780488	0.330135714285714	Bacteria	Chloroflexi
Ignavibacteria	0.210113636363636	0.503632203389831	0.599758333333333	0.9828375	0.259476470588235	1.2474	0.340751219512195	0.272614285714286	Bacteria	Bacteroidetes
Fimbriimonadia	0.206740909090909	0.327545762711864	0.2191	0.3356875	0.472352941176471	0.714525	0.647180487804878	0.532628571428572	Bacteria	Armatimonadetes
Oxyphotobacteria	0.28585	0.29016779661017	0.454695833333333	0.2659125	0.570305882352941	0.26945	0.583609756097561	0.296578571428571	Bacteria	Cyanobacteria
NC10	0.584681818181818	0.386535593220339	0.498229166666667	0.2271625	0.569188235294118	0.1353125	0.207224390243902	0.200607142857143	Bacteria	Rokubacteria
AKAU4049	0.383536363636364	0.314733898305085	0.399629166666667	0.41221875	0.455958823529412	0.2968625	0.349168292682927	0.2935	Bacteria	Gemmatimonadetes
Thermoleophilia	0.266304545454545	0.206689830508475	0.218604166666667	0.360475	0.253335294117647	0.29885	0.240687804878049	0.181157142857143	Bacteria	Actinobacteria
Gitt-GS-136	0.339004545454545	0.217832203389831	0.341066666666667	0.274275	0.248847058823529	0.0792125	0.0968073170731707	0.0835214285714286	Bacteria	Chloroflexi
Thermoanaerobaculia	0.168686363636364	0.207554237288136	0.202245833333333	0.2282375	0.234511764705882	0.2838625	0.193787804878049	0.185742857142857	Bacteria	Acidobacteria
Parcubacteria	0.0764727272727273	0.226852542372881	0.465866666666667	0.175475	0.283147058823529	0.1344875	0.096409756097561	0.102778571428571	Bacteria	Patescibacteria
Rhodothermia	0.0968318181818182	0.26645593220339	0.1537875	0.18240625	0.226170588235294	0.1894875	0.0833073170731707	0.495671428571429	Bacteria	Bacteroidetes
Thermoplasmata	0.413354545454545	0.203508474576271	0.281270833333333	0.293625	0.180394117647059	0.0439125	0.0772609756097561	0.0639428571428572	Archaea	Euryarchaeota
Thermodesulfovibrionia	0.0711772727272727	0.28751186440678	0.181608333333333	0.38654375	0.0418882352941177	0.268225	0.117675609756098	0.100771428571429	Bacteria	Nitrospirae
Bathyarchaeia	0.0228909090909091	0.217337288135593	0.186733333333333	0.33968125	0.0390588235294118	0.6155125	0.169090243902439	0.1579	Archaea	Crenarchaeota
Nitrososphaeria	0.147368181818182	0.119276271186441	0.1968375	0.0211	0.205241176470588	0.0745375	0.266531707317073	0.103421428571429	Archaea	Thaumarchaeota
0319-7L14	0.219277272727273	0.137089830508475	0.1710125	0.07103125	0.172811764705882	0.1011625	0.179787804878049	0.163828571428571	Bacteria	Actinobacteria
Chthonomonadetes	0.105472727272727	0.0472118644067797	0.0888708333333333	0.09150625	0.130952941176471	0.122475	0.370419512195122	0.2557	Bacteria	Armatimonadetes
Longimicrobia	0.163568181818182	0.136952542372881	0.145241666666667	0.12154375	0.159964705882353	0.110775	0.0933292682926829	0.182314285714286	Bacteria	Gemmatimonadetes
MB-A2-108	0.219286363636364	0.0998525423728814	0.1219375	0.06696875	0.128217647058824	0.048375	0.0927975609756098	0.0727714285714286	Bacteria	Actinobacteria
Nitriliruptoria	0.0223090909090909	0.204684745762712	0.0808208333333333	0.12523125	0.0567470588235294	0.0313375	0.0131146341463415	0.0634928571428571	Bacteria	Actinobacteria
Subgroup_22	0.0875590909090909	0.0738237288135593	0.073825	0.05415625	0.0850411764705882	0.04575	0.123780487804878	0.0766571428571429	Bacteria	Acidobacteria
soil_bacterium_WWH121	0.0723409090909091	0.0704389830508475	0.1228	0.08670625	0.116229411764706	0.018275	0.0442975609756098	0.0985285714285714	Bacteria	BRC1
Deinococci	0.00664545454545455	0.0157203389830509	0.0383833333333333	0.00984375	0.0436588235294118	0.0364875	0.00530243902439024	0.433742857142857	Bacteria	Deinococcus-Thermus
Erysipelotrichia	0.0185772727272727	0.0392813559322034	0.0179208333333333	0.02449375	0.065	0.0078	0.0131634146341463	0.0406928571428571	Bacteria	Firmicutes
Clostridia	0.0197272727272727	0.0416677966101695	0.0159083333333333	0.0131	0.0414823529411765	0.0089125	0.0119609756097561	0.0354428571428571	Bacteria	Firmicutes
WWE3	0.00796818181818182	0.0139152542372881	0.0424416666666667	0.0143	0.0214647058823529	0.0040125	0.0297585365853659	0.0347071428571429	Bacteria	Patescibacteria
Microgenomatia	0.00738636363636364	0.00364915254237288	0.0724541666666667	0.00905	0.00551176470588235	0.0076375	0.00644878048780488	0.0904214285714286	Bacteria	Patescibacteria
ABY1	0.00297727272727273	0.00148305084745763	0.00560416666666667	0.0979375	0.0112117647058824	0	0.00297804878048781	0.00252857142857143	Bacteria	Patescibacteria
Babeliae	0.0109545454545455	0.0221186440677966	0.00232916666666667	0.0005625	0.00543529411764706	0.0082	0.00487317073170732	0.0146142857142857	Bacteria	Dependentiae
BD2-11_terrestrial_group	0.00292727272727273	0.0218779661016949	0.00437083333333333	0.00158125	0.00264117647058824	0	0.000175609756097561	0.00162142857142857	Bacteria	Gemmatimonadetes
Kiritimatiellae	0.000422727272727273	0.0209186440677966	0.00423333333333333	0.002	0	0	0	0	Bacteria	Kiritimatiellaeota
Halobacteria	0	0	0	0	0	0	9.26829268292683e-05	0.0563071428571429	Archaea	Euryarchaeota
Chlamydiae	0	6.10169491525424e-05	0	0	0.00201176470588235	0.000425	0.000336585365853659	0.0411785714285714	Bacteria	Chlamydiae
Unclassified	0.0244318181818182	0.0743050847457627	0.0718291666666667	0.14868125	0.0180941176470588	0.17675	0.0341707317073171	0.0786142857142857
