# Supplementary material for: Diversity and community distribution of soil bacterial in the Yellow River irrigation area of Ningxia, China
Source: PLoS One. 2024 Sep 30;19(9):e0311087. doi: 10.1371/journal.pone.0311087 (PMC11441701; doi:10.1371/journal.pone.0311087)
Supplement: S4 File — (XLS) [file pone.0311087.s004.xls]

group	shannon	chao	ace	goods_coverage
HL	9.852902485	4914.557334	4891.48476	0.976354045
HN	9.900261005	4932.539929	4914.226078	0.976332462
LTQ	9.50413053	4681.668217	4629.697838	0.981193209
LW	9.394409711	4819.484346	4782.859914	0.980617588
PL	9.628666738	4622.747626	4563.732924	0.978104977
QTX	9.554553073	4557.035005	4501.964931	0.980464416
YC	9.403747022	4762.526761	4696.527755	0.977722908
YN	9.935607074	4955.256273	4941.677161	0.976912547
