# Supplementary material for: Diversity and community distribution of soil bacterial in the Yellow River irrigation area of Ningxia, China
Source: PLoS One. 2024 Sep 30;19(9):e0311087. doi: 10.1371/journal.pone.0311087 (PMC11441701; doi:10.1371/journal.pone.0311087)
Supplement: S5 File — (XLS) [file pone.0311087.s005.xls]

Samples	MDS1	MDS2	MDS3
1	-0.09764877	0.010717237	-0.015582571
2	-0.120440267	0.005329795	-0.008299892
3	-0.126444476	0.000251296	-0.038026613
4	-0.126315484	0.015844279	-0.010426296
5	-0.133352364	0.016960533	-0.024719776
6	0.07726003	0.081724053	-0.049705081
7	-0.091634315	0.012441133	-0.021226558
8	-0.113775208	0.016250881	-0.046920991
9	-0.071534578	0.022463308	-0.014897192
10	0.423125126	-0.149961461	-0.060917556
11	-0.001773025	0.109663668	-0.000467853
12	-0.129320991	0.02116089	-0.041967642
13	-0.087591996	0.005693029	-0.022110143
14	-0.119113532	0.003819726	-0.043732358
15	-0.03966791	-0.021680098	0.052310966
16	-0.109946067	0.016879866	-0.052970387
17	0.713118256	0.299653044	-0.033684984
18	-0.022575101	-0.001586172	0.034948665
19	0.517551708	-0.039369865	-0.042228078
20	0.3397811	-0.107713382	0.004836964
21	0.422880371	-0.029925397	-0.054733188
22	-0.132399946	0.054504649	0.051685594
23	-0.132443378	-0.00722431	-0.036065238
24	-0.111138116	0.032723748	-0.017762945
25	-0.002729264	0.136395251	-0.036876039
26	-0.044305449	0.053196723	-0.035621273
27	0.002891578	0.099656153	-0.01635062
28	-0.034443005	0.062018462	-0.016048707
29	-0.046737932	0.062749378	-0.005573755
30	-0.018334612	0.13046609	0.010518478
31	-0.10905854	0.034202711	-0.013969736
32	-0.101789994	0.025259787	-0.059110507
33	-0.131894149	-0.021849168	0.014841996
34	-0.044743941	0.037980077	-0.090871906
35	0.041463063	0.216153779	0.08351865
36	-0.113474256	0.029117252	-0.027143276
37	0.133402535	0.000581332	-0.049582075
38	-0.115845513	2.01E-05	0.031018445
39	-0.050723904	0.047571445	0.053878331
40	-0.109696107	0.039237944	-0.037770196
41	-0.10474729	0.022252192	-0.024454148
42	0.30569476	-0.207810978	-0.04722173
43	-0.094244105	0.030139499	0.022159525
44	0.007040781	0.041684187	-0.093684181
45	-0.14262687	0.010549687	0.05321811
46	-0.128910757	0.023249059	0.045011213
47	0.140804367	0.263145885	0.058722965
48	-0.045219863	0.126182356	0.00684997
49	-0.01575715	-0.012634031	-0.017086164
50	0.100858493	0.150929093	-0.036245597
51	0.250162784	-0.036369586	0.000995603
52	0.312325605	-0.079656928	-0.015523551
53	0.182062589	-0.148312723	-0.021717999
54	0.166775625	-0.13615692	-0.03555863
55	0.224708163	-0.085518489	-0.028799159
56	0.434080107	0.072443322	-0.020963402
57	0.079218984	0.16446162	-0.015092357
58	-0.095467855	-0.067148304	0.121720484
59	0.035941255	0.119225217	0.168476573
60	-0.017984377	-0.05881801	0.108583228
61	-0.095323712	-0.040350603	0.030075769
62	-0.093610344	-0.016310669	0.028336286
63	-0.011587795	0.10343556	0.118234827
64	-0.023261398	0.042908901	-0.073622477
65	0.532941077	0.001425589	0.001308487
66	-0.063704562	0.040519774	-0.04695338
67	-0.126094967	0.062321462	-0.127072501
68	-0.107419102	0.003987256	-0.03068885
69	-0.072514196	0.042221786	-0.011301611
70	-0.077559926	0.025777483	-0.007575196
71	-0.111753189	0.007351662	-0.03105842
72	0.440346625	0.032854076	0.040505455
73	-0.111900105	0.044360812	0.005523143
74	0.092249843	-0.105972565	-0.034412754
75	-0.107504518	0.037005367	-0.029858183
76	-0.087265186	0.002548138	-0.012173352
77	-0.089854221	0.066785618	-0.017997582
78	-0.114293603	-0.038365064	-0.039651357
79	-0.11187376	-0.020669324	-0.022610963
80	0.011837756	-0.006518586	0.191533919
81	0.393092811	-0.19777603	-0.046380045
82	0.234932069	-0.067156619	0.000514076
83	0.049503287	-0.008231298	-0.042801134
84	0.069556786	-0.012908655	-0.023074944
85	-0.021856034	-0.04693846	-0.05371288
86	-0.110425659	0.034299199	-0.117900129
87	0.42028475	-0.028763662	0.070152238
88	-0.065252711	-0.029452761	-0.083120451
89	-0.072944064	-0.015632387	-0.353365756
90	-0.025937339	0.120684099	-0.090246476
91	-0.107800623	-0.009333173	-0.01308756
92	-0.105729405	-0.015352535	-0.028916919
93	-0.075709341	-0.005251828	-0.018970425
94	0.042360778	0.119785158	-0.049844939
95	0.071399745	0.046691346	0.094813579
96	-0.019340743	-0.024153854	-0.022777388
97	-0.117827035	-0.022762006	-0.051131114
98	0.035486973	0.043581913	-0.022370392
99	-0.101384198	0.093585846	-0.049507456
100	-0.208224821	0.085880936	0.058760207
101	0.124660737	-0.070648367	0.026829808
102	-0.037350235	-0.068139332	0.019907101
103	-0.004179523	-0.070933674	0.031400501
104	-0.051012945	-0.026468911	0.035125465
105	0.193706143	-0.214507219	0.119410652
106	0.216204136	-0.178422179	0.022970969
107	-0.112213458	-0.067468819	-0.00362061
108	0.027317042	-0.072040222	-0.002172376
109	-0.067600918	-0.015370647	0.023411915
110	-0.018194539	-0.101364071	0.010009096
111	0.017340915	-0.112660356	-0.003474651
112	-0.05593268	-0.05662453	0.005124614
113	-0.11806312	-0.029505606	0.007991127
114	-0.079649154	-0.066835085	-0.001727414
115	-0.091501764	-0.008103875	0.040099667
116	-0.025874077	0.033013289	0.120937374
117	0.035153778	0.016600117	0.033113856
118	-0.058218123	0.015933853	0.128479024
119	0.030735071	-0.139056542	0.003093398
120	-0.00164111	-0.07520852	0.003852592
121	-0.070749926	0.018521392	0.037748644
122	-0.137824682	0.030781547	0.129882009
123	-0.014403604	-0.122762947	-0.007657227
124	-0.070706478	0.053856944	0.120294025
125	0.034141261	-0.140843679	-0.009028901
126	-0.071730509	-0.04581822	0.012275248
127	-0.093138873	-0.024486432	0.009190083
128	-0.062329715	0.016069595	0.090559158
129	-0.053447239	-0.051949179	0.010742232
130	-0.069636934	-0.045108223	0.043323007
131	-0.192842946	-0.030330882	0.006144637
132	-0.072946293	-0.026337822	0.062648091
133	-0.098725774	-0.069648192	0.003450396
134	-0.077134378	-0.126298375	0.019767415
135	-0.204430664	-0.026493227	0.017431442
136	-0.188203652	-0.032554364	-0.013415083
137	0.248060217	-0.146085745	0.058604501
138	-0.047910396	-0.109933225	-0.004736135
139	0.007460421	-0.109362832	0.020514907
140	-0.093457789	-0.011435245	0.129990584
141	-0.111456384	-0.032789908	0.015865805
142	-0.122176149	0.134693078	0.05486573
143	0.040364763	-0.12296839	0.026110063
144	-0.025959276	0.096833767	0.079768727
145	-0.076585356	-0.045292431	0.064018955
146	0.020267498	-0.119383717	0.021175002
147	-0.139298538	-0.038409102	0.06077705
