# Supplementary material for: Diversity and community distribution of soil bacterial in the Yellow River irrigation area of Ningxia, China
Source: PLoS One. 2024 Sep 30;19(9):e0311087. doi: 10.1371/journal.pone.0311087 (PMC11441701; doi:10.1371/journal.pone.0311087)
Supplement: S6 File — (XLS) [file pone.0311087.s006.xls]

var	WC	FMC	SBD	pH	TS	SOM	TN	TP	TK	AN	NN	AP	AK
Proteobacteria	0.368542934773399	-0.189940807082177	0.347500075314724	-0.103105485848544	0.0408347446972717	-0.206975054913579	-0.368728846192338	-0.248707422601548	0.00237678506264242	-0.0845477040843191	-0.219722364534013	-0.208388438616714	-0.280123089245192
Bacteroidetes	0.359102398949853	0.0842873180095037	0.0891639036042061	-0.15480908550986	0.667742059504314	-0.0344298687821133	0.00924207525008346	0.00636324363835169	0.289258637553156	0.19493062947097	0.198520735093168	0.253500616114341	0.310021568595063
Acidobacteria	-0.293140335484979	0.144367757557156	-0.324570057704144	0.0564389737567679	-0.529624534752096	0.249501094381774	0.361314995635312	0.233408137235791	-0.0470452737128218	-0.0905371541263461	-0.00992581595786422	0.0496948388606395	0.0390303178141226
Planctomycetes	-0.363103047387654	0.264352067959023	-0.446177360842287	0.162662708280836	-0.350456082076815	0.303437038977691	0.346087777084924	0.353254518865776	-0.24599012148197	-0.100435285491438	0.141956898504213	0.000871217593062876	0.171683734477851
Chloroflexi	0.212792823181385	-0.103783733879177	0.229070645493767	-0.0719873972228177	0.104703091260083	-0.0796649396152806	-0.224868198603927	-0.184949907266048	0.116881049133758	-0.0549106724558067	-0.170110906659266	-0.103129514731924	-0.206190101355219
Actinobacteria	-0.50983155724425	-0.0520297727261792	-0.0503847287721532	0.247387588882719	0.0944662594740096	-0.131246904636359	-0.134886861291744	-0.0877656337667318	-0.288663097846605	0.0249699583548585	0.153749813949013	-0.105221490570718	0.0208340316688032
Gemmatimonadetes	-0.269080234214687	0.160986556059063	-0.342777365978383	0.0731511859257319	-0.420766938955564	0.199363341973699	0.290766865863246	0.212243349744397	-0.20271036232727	-0.0264017384847999	0.105701755367326	-0.0749887347160245	0.0664207011589351
Verrucomicrobia	-0.237151896715102	0.0746374586125843	-0.250087062733333	-0.0272283348829151	-0.408442508612279	0.269758326333126	0.302065767191116	0.18191049718786	0.163502230195257	-0.0135369153350846	-0.179051913095042	0.0925493760849449	0.0196159159115362
Patescibacteria	-0.0927588758142801	-0.320359517558164	0.313345261213484	0.114971701971428	0.00540877326482197	-0.324193404747537	-0.280040092946348	-0.277771546967845	-0.129899854798042	-0.00475159960196431	-0.0734769071271269	-0.0578886708568426	-0.181534216935713
Nitrospirae	0.0357875860348011	-0.0540334444740396	0.0874112288599428	-0.190684555409355	-0.235667917927298	-0.0901496351621527	-0.220446510033666	-0.0926144145820841	-0.113142902149442	-0.112955929606711	-0.12119620474607	-0.176152099661941	-0.36669138800595
Firmicutes	-0.299665074097096	0.164062089611754	-0.08871214142558	-0.0834191122772551	0.132466758943638	0.055241989391444	0.225012362213921	0.147636193742279	-0.162605241366021	0.516173429504161	0.598471029544163	0.274099647781663	0.241576938511288
Armatimonadetes	-0.0219106737156301	-0.0350802868962751	0.0785513521354602	-0.0644313814478334	-0.375776459060048	-0.0263432634850804	0.0486073676303026	-0.128705770502069	0.115824527262055	0.0199206343255258	-0.207120078366848	0.125192670990434	-0.198798708633223
Cyanobacteria	-0.128051459960386	-0.0375024222219321	-0.160317312036456	0.104315087100337	-0.0531848082836398	-0.0582633240032116	0.0017306511785795	-0.116687651438457	-0.0262153544393074	-0.0523470094097717	-0.0285438750352979	-0.00100039377084206	0.0033902295916585
Epsilonbacteraeota	0.363950027692576	-0.0788294907505842	0.209074266127173	-0.019069621106481	0.589788815014496	-0.145364997971693	-0.220774920650216	-0.0943789614168319	0.235959696631961	-0.0554217840973369	-0.127913543019084	-0.0854493030556259	0.0369923225730087
Rokubacteria	-0.187721620231157	0.195934020596502	-0.297186564078428	0.0444451438631114	-0.31423812249517	0.117336238030956	0.110012354247363	0.159768024598055	-0.222731484682243	-0.030114880115969	0.0977498429003378	-0.144349861961245	-0.0391276855811369
Euryarchaeota	-0.282526734306674	-0.0508189611858325	-0.0705043921768471	0.130034026234771	-0.107571190270413	0.00237212490015872	-0.0163198906001846	-0.0305559492541537	-0.223452148369611	0.118658053244371	0.0367129720931288	-0.0918204656542014	-0.120003286455156
Elusimicrobia	-0.468285078919717	-0.245492013178792	0.0591844048384776	0.222416553293863	-0.424258528436081	-0.14483192741776	-0.0771256670453055	-0.128502273773561	-0.185479373623619	-0.0680786611383319	-0.161680106442117	-0.100960322378984	-0.239002257850997
Crenarchaeota	0.435225139700135	-0.117253421189688	0.290153772817063	-0.245191327070403	0.147440932025794	0.0509836457609932	-0.0930166439950864	-0.117460253288655	0.21436652756143	-0.0170120974973691	-0.176047206076535	0.00271334836538488	-0.145847648961434
BRC1	-0.277699612408032	0.067202669233091	-0.0610470726805793	-0.00132868314778026	-0.170652147052965	-0.116203422654979	0.0634195682079415	0.0485014547287628	-0.245572566904127	0.124697106972738	0.325963730444058	0.285917269344853	0.181179789822084
Thaumarchaeota	-0.108772542375069	0.00712754023210791	-0.140353234958245	0.0512172966498621	-0.0994114815397816	0.0219745019583831	0.0589659437053732	-0.020153301210367	0.0364636878210159	-0.0351020402663495	-0.0484421687692379	0.0174507262492622	-0.0389285189930516
Entotheonellaeota	-0.306323987529202	0.204184782240889	-0.383048779180395	0.194249565132796	-0.150217152732093	0.236474318973948	0.252451302109575	0.304774637169604	-0.140601781019823	0.00276148107435165	0.149816186239938	0.0219793783840647	0.197534483094088
Nanoarchaeaeota	0.203005919474178	-0.229673113680432	0.29909680368514	-0.120000407069467	0.177117497975473	-0.131589992502212	-0.161387043879681	-0.186124511604366	0.126875918449998	0.0582556312174849	-0.139642446812182	-0.07109391432627	-0.206343237190591
Hydrogenedentes	0.360310653858213	0.0887553076431553	0.0788869296867597	-0.200765241067273	0.248390213403683	0.0926421998641111	0.110762702610569	0.117962008432406	0.242824930893534	0.0947918953375631	0.145963527578186	0.364030709374657	0.246301552478243
Chlamydiae	-0.233555086815467	0.0649503785733246	-0.0865002233215289	0.0084436068556869	-0.0210617853158855	-0.0796129844969845	0.043271742875804	0.0611942530420045	-0.286293666630546	0.128572018736319	0.472709320195195	0.166020250516166	0.0586099548111505
Deinococcus-Thermus	0.0172892457714239	0.256410778223813	-0.0564521185998169	-0.177051874992112	0.360526917065142	0.11695080265336	0.27664268394565	0.219689803330373	0.0188721083320528	0.886083606129433	0.628872982823493	0.386534710168106	0.330653701493267
Dependentiae	-0.236280162658576	-0.167494810223193	0.0923337629119726	0.236004084087329	-0.0995156993189084	-0.0341827772406828	0.0580520689269115	0.0109282924513613	-0.0984993725597017	0.0691144535477281	0.0439386606568644	0.110796104735335	0.0934908753703584
Latescibacteria	0.249736745851046	0.311894047683517	-0.273891521506243	-0.219418174067222	-0.077465276934796	0.358265913782064	0.298704452485585	0.338921077716602	0.199405177787537	-0.0324462661217588	0.0327908972102917	-0.00761422893363175	0.107818914691116
Omnitrophicaeota	0.030459210658877	-0.118925982568072	0.138851658982138	-0.169625961933327	-0.0893485430493577	-0.0984348297998052	-0.168516084009807	-0.0541031602456725	-0.0265990524537547	-0.0255764410566106	-0.0767346376584805	-0.139846279951333	-0.32862580730726
Fibrobacteres	-0.139401569076017	-0.0748734185766626	-0.0317191662726542	0.173260024358941	-0.17066790786966	-0.100197637925775	-0.183126518776197	-0.0491631537816567	-0.249329110144498	-0.0924231730744576	-0.147139025597625	-0.156716186977208	-0.113460064107463
Spirochaetes	0.380138016876366	-0.0297935544443401	0.171491878006984	-0.0801659105246488	0.528883490512824	-0.113307689221234	-0.222155857289291	-0.0922097256461422	0.265555433603624	-0.0289627044766363	-0.14797516518426	-0.0568989900075822	0.0386232532885471
Kiritimatiellaeota	0.25934401897481	-0.092870473104516	0.212295734818651	-0.00233833437364465	0.660206269533575	-0.150367949284161	-0.19481433845246	-0.1116456104023	0.239729733157514	-0.022384132556093	-0.11551594022756	-0.0903111378168621	0.0572693168557092
Dadabacteria	0.182263797304597	0.0422296546660563	0.0737586792048484	-0.00151487040476231	0.170095430533168	-0.0965174677969752	-0.18321551321733	0.00060943320134873	0.00764351484265503	0.0245186140559695	0.0904176407239461	0.0577419061565904	0.0459846036439983
